# Supplementary material for: Bioactive Oxylipins Profile in Marine Microalgae
Source: Mar Drugs. 2023 Feb 22;21(3):136. doi: 10.3390/md21030136 (PMC10051100; doi:10.3390/md21030136)
Supplement: Supplementary file 1 [file marinedrugs-21-00136-s001.zip]

Archive with 1 entries (1 files):
- marinedrugs-2177954-supplementary.pdf
